# Supplementary material for: Development of the Spanish Version of Sniffin’s Sticks Olfactory Identification Test: Normative Data and Validity of Parallel Measures
Source: Brain Sci. 2021 Feb 10;11(2):216. doi: 10.3390/brainsci11020216 (PMC7916642; doi:10.3390/brainsci11020216)
Supplement: Supplementary file 1 [file brainsci-11-00216-s001.zip]

Archive with 4 entries (3 files):
- brainsci-1094816-Supplementary/
- brainsci-1094816-Supplementary/tableS1.pdf
- brainsci-1094816-Supplementary/tableS2.pdf
- brainsci-1094816-Supplementary/tableS3.pdf
